# Supplementary material for: An Overview of Nano Multilayers as Model Systems for Developing Nanoscale Microstructures
Source: Materials (Basel). 2022 Jan 5;15(1):382. doi: 10.3390/ma15010382 (PMC8746540; doi:10.3390/ma15010382)
Supplement: Supplementary file 1 [file materials-15-00382-s001.zip]

Archive with 1 entries (1 files):
- materials-1489597-supplementary.pdf
